# Supplementary material for: High-resolution calcareous nannoplankton palaeoecology as a proxy for small-scale environmental changes in the Early Miocene
Source: Mar Micropaleontol. 2014 Sep;111:53–65. doi: 10.1016/j.marmicro.2014.06.005 (PMC4459667; doi:10.1016/j.marmicro.2014.06.005)
Supplement: Supplementary file 2 — Supplementary Data 1. [file mmc2.xlsx]

## Sheet: Geophysical Data
Thickness in cm	gamma ray			Thickness in cm	mag. susceptiblity
0	42			0	0.094
4.35	44			4.35	0.048
8.7	45			8.7	0.028
13.05	41			13.05	0.035
17.4	41			17.4	0.038
21.75	40			21.75	0.051
26.1	39			26.1	0.043
30.45	40			30.45	0.074
34.8	44			34.8	0.057
39.15	43			39.15	0.04
43.5	39			43.5	0.071
45.31	40			46.22	0.02
47.13	34			48.94	0.061
48.94	38			51.66	0.083
50.75	39			54.38	0.062
52.57	38			57.1	0.056
54.38	42			59.82	0.052
56.19	37			62.54	0.082
58.01	41			65.26	0.04
59.82	41			67.98	0.033
61.63	39			70.7	0.05
63.45	42			77.31	0.05
65.26	41			83.93	0.048
67.07	41			90.54	0.051
68.89	42			97.16	0.036
70.07	43			103.77	0.032
75.94	38			110.39	0.047
81.8	41			117	0.015
87.67	36			119.44	0.016
93.54	40			121.89	0.039
99.4	40			124.33	0.089
105.27	37			126.78	0.033
111.13	41			129.22	0.045
117	36			131.67	0.048
118.93	40			134.11	0.069
120.86	38			136.56	0.018
122.79	38			139	0.029
124.72	41			141.89	0.035
126.65	40			144.79	0.093
128.58	43			147.68	0.06
130.51	41			150.57	0.133
132.44	40			153.46	0.039
134.37	39			156.36	0.09
136.3	39			159.25	0.071
138.23	39			162.14	0.052
139.76	41			165.04	0.091
141.29	40			167.93	0.025
142.81	41			170.82	0.062
144.34	43			173.71	0.04
145.87	44			176.61	0.095
147.4	40			179.5	0.066
148.93	43			184.64	0.069
150.46	42			189.78	0.035
151.99	40			194.91	0.077
153.51	37			200.05	0.035
155.04	39			205.19	0.068
156.57	37			210.33	0.046
158.1	40			215.46	0.089
159.63	39			220.6	0.045
161.16	43			234.72	0.058
162.69	41			248.83	0.032
164.21	38			262.95	0.056
165.74	42			277.07	0.101
167.27	35			291.18	0.064
168.8	42			305.3	0.033
170.33	40			312.68	0.027
171.86	42			320.05	0.075
173.39	40			327.43	0.097
174.91	41			334.8	0.068
176.44	42			336.94	0.056
177.97	40			339.08	0.099
179.5	41			341.21	0.116
182.66	38			343.35	0.049
185.82	41			345.49	0.083
188.98	44			347.63	0.034
192.15	42			349.76	0.042
195.31	37			351.9	0.059
198.47	40			356.78	0.036
201.63	43			361.66	0.043
204.79	42			366.54	0.027
207.95	39			371.42	0.042
211.12	42			376.3	0.019
214.28	40			381.18	0.047
217.44	44			386.06	0.017
220.6	43			390.94	0.019
230.01	41			395.82	0.015
239.42	40			400.7	0.012
248.83	42			408.68	0.011
258.24	45			416.66	0.01
267.66	47			424.63	0.008
277.07	41			432.61	0.009
286.48	43			440.59	0.017
295.89	40			448.57	0.031
305.3	43			456.54	0.015
311.2	40			464.52	0.037
317.1	41			472.5	0.068
323	43			550
328.9	44
334.8	41
336.23	42
337.65	43
339.08	40
340.5	45
341.93	42
343.35	41
344.78	40
346.2	41
347.63	40
349.05	38
350.48	40
351.9	39
354.77	41
357.64	42
360.51	42
363.38	40
366.25	41
369.12	40
371.99	42
374.86	40
377.74	41
380.61	45
383.48	35
386.35	42
389.22	43
392.09	42
394.96	40
397.83	41
400.7	39
407.88	39
415.06	40
422.24	43
429.42	38
436.6	41
443.78	40
450.96	40
458.14	34
465.32	41
472.5	39
550

## Sheet: HR-Section Data
Sample	Thickness in mm	Cumulative thickness (mm)	Grainsize >63 µm	CaCO3 in %	avg: TC in %	avg: TOC in %	avg S in %	TOC/S
B0-HR_001	2.5	940.5	10.3744	15.7744	2.58271	0.6913	0.30392	2.27461
B0-HR_002	10	938	32.4063	15.6191	2.5419	0.669107	0.1171	5.71398
B0-HR_003	8.5	928	1.63879	16.6877	2.74675	0.74582	0.416617	1.79018
B0-HR_004	6	919.5	0.983227	18.3752	2.92285	0.71959	0.524243	1.37263
B0-HR_005	10	913.5	17.4049	15.5559	2.54016	0.674947	0.388613	1.73681
B0-HR_006	15	903.5	1.04922	16.0219	2.74161	0.820517	0.53314	1.53903
B0-HR_007	4	888.5	25.5128	14.791	2.31597	0.54247	0.0427233	12.6973
B0-HR_008	15	884.5	2.0501	16.0293	2.65089	0.728917	0.361677	2.01538
B0-HR_009	8	869.5	26.9354	14.4493	2.26449	0.531957	0.222557	2.39021
B0-HR_010	9	861.5	7.44919	16.5735	2.6131	0.625867	0.02862	21.8682
B0-HR_011	3	852.5	29.8659	14.7777	2.31337	0.541457	0.0465967	11.6201
B0-HR_012	12	849.5	1.46021	17.4742	2.788	0.692767	0.460683	1.50378
B0-HR_013	3	837.5	5.97826	21.6952	3.32286	0.72151	0.44164	1.63371
B0-HR_014	5	834.5	0.856263	16.8671	2.74794	0.725497	0.391433	1.85344
B0-HR_015	8	829.5	1.01134	17.311	2.82699	0.751323	0.460707	1.63081
B0-HR_016	20	821.5	1.07096	17.5319	2.82393	0.721787	0.38175	1.89073
B0-HR_017	4.5	801.5	3.13522	16.8925	2.70979	0.684303	0.442613	1.54605
B0-HR_018	10	797	1.45218	16.8034	2.66351	0.648707	0.424977	1.52645
B0-HR_019	4	787	0.917494	16.9216	2.72609	0.69712	0.503097	1.38566
B0-HR_020	4	783	0.515942	16.9926	2.77165	0.734163	0.359473	2.04233
B0-HR_021	8	779	2.207	17.5999	2.82325	0.71295	0.37199	1.91658
B0-HR_022	10	771	2.08949	17.5209	2.80147	0.70064	0.512273	1.36771
B0-HR_023	15	761	0.63711	17.8046	2.86835	0.73351	0.379517	1.93275
B0-HR_024	6	746	1.24227	18.7155	3.00456	0.760493	0.347163	2.19059
B0-HR_025	7	740	0.94903	17.4147	2.85018	0.76208	0.359633	2.11905
B0-HR_026	9	733	19.0265	13.8737	2.32779	0.664277	0.12943	5.13232
B0-HR_027	18	724	2.77008	16.9429	2.73744	0.70591	0.383397	1.8412
B0-HR_028	12	706	0.604814	16.8763	2.69796	0.674417	0.425347	1.58557
B0-HR_029	10	694	0.813795	17.4581	2.78576	0.692463	0.377233	1.83564
B0-HR_030	8	684	1.12396	17.7643	2.77004	0.640033	0.52017	1.23043
B0-HR_031	12	676	0.523253	17.8146	2.8624	0.726353	0.37986	1.91216
B0-HR_032	15	664	1.01074	17.2697	2.79864	0.727937	0.368487	1.97548
B0-HR_033	20	649	1.42945	17.4653	2.85993	0.76577	0.377425	2.02893
B0-HR_034	15	629	1.03775	17.3733	2.82646	0.743327	0.40229	1.84774
B0-HR_035	20	614	0.872573	17.2528	2.82264	0.753953	0.356217	2.11656
B0-HR_036	10	594	3.99806	17.0167	2.70535	0.664977	0.569503	1.16764
B0-HR_037	23	584	1.32437	17.567	2.82772	0.721363	0.3555	2.02915
B0-HR_038	5	561	6.60699	16.4477	2.64975	0.677603	0.38624	1.75436
B0-HR_039	7	556	4.50609	17.0061	2.64509	0.605997	0.37649	1.6096
B0-HR_040	10	549	0.87265	14.3814	2.5753	0.85091	0.443677	1.91786
B0-HR_041	7	539	0.685304	14.7027	2.59712	0.834203	0.339497	2.45718
B0-HR_042	13	532	0.809649	14.7363	2.62026	0.853317	0.353083	2.41676
B0-HR_043	5	519	0.816178	15.2206	2.68193	0.856923	0.379363	2.25885
B0-HR_044	3	514	4.01146	14.3705	2.53058	0.807497	0.398483	2.02643
B0-HR_045	8	511	2.14975	14.0831	2.54213	0.853507	0.362893	2.35195
B0-HR_046	7	503	2.39413	14.9536	2.60438	0.81138	0.39955	2.03073
B0-HR_047	10	496	3.15439	15.6389	2.6415	0.766327	0.36221	2.1157
B0-HR_048	5	486	3.86982	15.2969	2.62755	0.793383	0.371963	2.13296
B0-HR_049	10	481	1.36746	15.8086	2.66833	0.772807	0.377567	2.04681
B0-HR_050	7	471	1.66918	15.3165	2.5587	0.722187	0.40014	1.80483
B0-HR_051	20	464	0.662216	16.7834	2.8318	0.819407	0.355147	2.30723
B0-HR_052	8	444	0.851443	16.1613	2.71733	0.779527	0.373477	2.08722
B0-HR_053	5	436	1.14691	15.6383	2.66286	0.787763	0.38491	2.04662
B0-HR_054	5	431	1.22378	16.2989	2.73137	0.77707	0.347177	2.23826
B0-HR_055	10	426	1.64875	14.3748	2.54414	0.820547	0.41785	1.96373
B0-HR_056	15	416	1.35535	13.015	2.36128	0.800723	0.4693	1.70621
B0-HR_057	7	401	1.11858	15.2554	2.67749	0.848307	0.297993	2.84673
B0-HR_058	5	394	2.37102	14.4357	2.53479	0.803893	0.329717	2.43813
B0-HR_059	9	389	3.33806	15.1142	2.60615	0.79389	0.45757	1.73501
B0-HR_060	5	380	0.935775	15.369	2.76427	0.921463	0.568057	1.62213
B0-HR_061	30	375	1.26374	16.8082	2.8347	0.819323	0.3309	2.47605
B0-HR_062	15	345	2.13371	14.7504	2.51288	0.74425	0.496703	1.49838
B0-HR_063	8	330	1.43662	15.6252	2.63503	0.761503	0.360703	2.11116
B0-HR_064	5	322	3.73478	15.6261	2.61906	0.74542	0.398387	1.8711
B0-HR_065	10	317	2.80206	15.4525	2.68672	0.833903	0.39072	2.13427
B0-HR_066	15	307	1.14395	15.1511	2.70613	0.889453	0.332573	2.67446
B0-HR_067	10	292	1.23688	16.6456	2.86929	0.873417	0.41067	2.12681
B0-HR_068	4	282	1.06016	17.6288	2.95547	0.841703	0.377353	2.23054
B0-HR_069	10	278	0.769503	17.4346	2.99064	0.900163	0.31504	2.8573
B0-HR_070	9	268	1.53853	17.6061	2.98793	0.876883	0.324643	2.70107
B0-HR_071	6	259	1.88225	16.4381	2.81154	0.84055	0.26064	3.22495
B0-HR_072	4	253	5.6841	16.0502	2.7466	0.822113	0.30119	2.72955
B0-HR_073	3	249	3.91293	17.196	2.05451	0.880603	0.28697	3.06863
B0-HR_074	5	246	1.70956	16.5673	2.88394	0.89745	0.419103	2.14136
B0-HR_075	2	241	2.54513	15.9029	2.82239	0.915573	0.561047	1.6319
B0-HR_076	4	239	4.7486	13.4953	2.42076	0.802623	0.36087	2.22413
B0-HR_077	6	235	3.83426	13.9771	2.48387	0.807967	0.449603	1.79707
B0-HR_078	4	229	3.51635	15.9098	2.72535	0.817697	0.333057	2.45513
B0-HR_079	5	225	1.76448	17.3557	2.94214	0.861123	0.265953	3.23787
B0-HR_080	8	220	1.71112	17.6948	2.90599	0.784313	0.2266	3.46122
B0-HR_081	12.5	212	1.18218	17.786	2.96759	0.834977	0.227517	3.66996
B0-HR_082	12.5	199.5	1.71809	17.1649	2.94425	0.8861	0.171453	5.16817
B0-HR_083	8	187	0.782039	15.9488	2.81384	0.901513	0.149677	6.02307
B0-HR_084	7	179	0.922566	17.3054	2.95889	0.88391	0.17263	5.12026
B0-HR_085	5	172	0.663866	17.2529	2.92068	0.851983	0.191143	4.4573
B0-HR_086	5	167	1.36035	17.0653	2.9365	0.8903	0.16184	5.50111
B0-HR_087	10	162	1.34318	18.5897	3.0547	0.82572	0.186383	4.43022
B0-HR_088	10	152	2.49595	18.9247	3.12003	0.850883	0.1917	4.43862
B0-HR_089	10	142	1.86597	19.6154	3.24228	0.890313	0.145573	6.11591
B0-HR_090	15	132	2.04659	17.866	2.98295	0.840737	0.188607	4.45762
B0-HR_091	12	117	1.89249	17.5068	2.96565	0.866517	0.233593	3.70951
B0-HR_092	30	105	0.712642	18.5873	2.781	0.82846	0.1994	4.15476
B0-HR_093	6	75	1	14.8285	2.67	0.892	0.120367	7.41069
B0-HR_094	10	69	1.79411	17.3847	2.90046	0.815963	0.191443	4.26217
B0-HR_095	30	59	1.89444	18.1582	2.9682	0.790953	0.15867	4.9849
B0-HR_096	5	29	4.04769	16.176	2.73547	0.795903	0.234473	3.39443
B0-HR_097	6	24	3.06046	16.8163	2.79323	0.776893	0.213197	3.64402
B0-HR_098	10	18	2.94869	18.7282	3.01796	0.772373	0.210847	3.6632
B0-HR_099	4	8	3	13.2773	2.51667	0.892	0.216	4.12963
B0-HR_100	4	4	18.7892	14.0262	2.21614	0.534347	0.189147	2.82504

## Sheet: Coccolith Count Data
	B0-HR_001	B0-HR_002	B0-HR_003	B0-HR_004	B0-HR_005	B0-HR_006	B0-HR_007	B0-HR_008	B0-HR_009	B0-HR_010	B0-HR_011	B0-HR_012	B0-HR_013	B0-HR_014	B0-HR_015	B0-HR_016	B0-HR_017	B0-HR_018	B0-HR_019	B0-HR_020	B0-HR_021	B0-HR_022	B0-HR_023	B0-HR_024	B0-HR_025	B0-HR_026	B0-HR_027	B0-HR_028	B0-HR_029	B0-HR_030	B0-HR_031	B0-HR_032	B0-HR_033	B0-HR_034	B0-HR_035	B0-HR_036	B0-HR_037	B0-HR_038	B0-HR_039	B0-HR_040	B0-HR_041	B0-HR_042	B0-HR_043	B0-HR_044	B0-HR_045	B0-HR_046	B0-HR_047	B0-HR_048	B0-HR_049
Ahmuellerella octoradiata	0	0	1	0	0	0	0	0	0	1	0	0	0	1	0	0	0	1	1	0	0	0	0	1	0	0	0	0	0	0	1	1	0	0	0	0	1	0	0	0	0	0	0	0	0	0	0	0	0
Arkhangelskiella confusa	0	0	1	0	0	0	0	2	0	0	1	1	1	0	0	2	0	0	0	0	1	0	4	3	1	0	2	0	1	2	2	0	3	0	2	2	1	4	3	1	0	2	2	1	0	3	0	1	0
Arkhangelskiella cymbiformis	2	0	1	0	0	0	3	0	2	0	1	0	1	4	2	1	4	3	2	5	3	1	1	2	3	0	4	4	6	5	4	3	5	2	1	0	0	1	1	1	0	3	3	4	5	1	2	1	2
Arkhangelskiella maastrichtiana	0	0	1	1	2	1	1	0	0	1	1	0	6	3	2	1	2	1	1	2	4	2	2	1	3	0	4	1	1	3	4	3	1	5	1	2	3	3	2	2	5	1	3	0	4	3	2	2	1
Biscutum coronatum	0	0	0	0	0	0	0	0	0	1	3	0	0	0	0	0	0	0	1	0	0	1	3	0	1	0	1	0	0	0	1	0	0	0	0	0	1	0	0	0	1	0	1	2	0	0	0	1	0
Biscutum harrisonii	0	0	0	3	0	0	0	0	0	0	1	0	1	1	0	0	0	0	1	1	0	0	0	1	0	0	0	0	1	0	0	0	0	0	0	1	0	0	0	0	0	0	0	0	0	0	0	0	0
Biscutum melaniae	1	0	2	0	1	2	0	0	2	0	3	0	0	0	0	0	0	0	0	0	0	0	0	1	0	0	2	0	2	0	1	0	0	0	0	0	0	0	0	0	0	0	0	0	0	0	0	0	0
Braarudosphaera bigelowii	0	0	0	0	0	0	0	0	0	0	0	0	1	0	0	0	0	0	1	0	2	1	1	0	0	1	1	1	0	1	1	0	1	0	0	0	0	0	0	2	0	1	0	1	4	1	0	0	0
Broinsonia parca constricta	0	0	0	1	0	1	0	0	1	2	4	0	1	0	0	0	1	0	4	0	4	2	2	1	1	0	4	2	0	0	0	1	0	0	0	0	0	0	0	0	0	0	0	0	0	0	0	1	0
Broinsonia parca expansa	0	0	0	0	0	0	0	1	0	0	0	0	1	0	0	0	0	0	0	0	1	0	1	0	0	0	1	2	1	0	0	1	0	1	0	1	0	2	0	0	0	1	0	0	0	1	0	0	0
Broinsonia parca parca	0	0	0	0	0	0	0	0	1	1	0	1	1	0	0	1	2	1	0	0	0	1	1	0	0	0	1	0	0	1	1	0	1	1	0	1	0	0	0	2	0	0	0	0	0	1	1	1	1
Calcidiscus leptoporus	0	0	1	0	1	1	0	0	0	0	0	0	0	0	0	0	0	0	0	0	0	0	0	0	0	0	0	0	0	0	0	0	0	0	0	0	0	0	3	0	0	0	0	0	0	0	0	0	0
Calculites obscurus	0	1	1	0	0	0	0	0	0	7	6	0	6	1	1	0	0	0	0	2	1	2	2	1	2	2	1	1	2	4	1	4	1	2	1	2	3	2	5	1	0	4	2	2	1	0	5	1	2
Calculites percenis	0	0	0	0	0	0	0	0	0	0	0	0	0	0	0	0	1	0	0	1	0	2	0	0	1	0	0	0	2	1	0	0	0	0	0	2	0	0	1	1	0	0	0	0	0	0	0	0	0
Chiasmolithis expansus	0	0	0	0	0	0	0	0	0	0	0	0	0	0	0	0	0	0	0	0	0	0	0	0	0	0	0	0	0	0	0	0	0	0	0	0	0	0	0	0	0	0	0	0	0	0	0	0	0
Chiasmolithus solitus	0	2	0	1	0	0	0	0	4	2	2	0	2	1	2	1	0	0	1	1	0	1	0	0	1	2	0	0	1	0	0	0	1	0	0	1	0	0	0	0	1	0	0	2	3	1	1	1	0
Clausicoccus fenestratus	0	0	0	0	0	2	1	2	2	0	0	0	4	6	1	3	3	4	1	4	1	1	2	1	3	0	2	3	0	3	0	1	1	0	0	0	2	0	0	0	0	3	1	1	3	0	0	2	1
Clausicoccus vanheckiae	0	0	0	0	0	0	0	0	0	0	1	0	2	0	0	0	0	0	0	3	0	0	0	0	0	0	0	0	0	0	0	0	0	0	0	0	0	0	0	0	0	0	0	0	0	0	0	0	0
Coccolithus formosus	0	0	0	0	0	0	0	2	0	0	0	0	0	1	0	2	1	0	0	1	0	2	1	0	0	0	5	1	1	1	0	0	2	0	0	0	1	0	0	0	4	0	0	0	1	0	1	0	0
Coccolithus pelagicus	112	98	107	86	110	84	87	114	149	106	90	105	87	81	119	103	101	107	81	102	90	90	104	114	109	70	95	113	88	122	122	107	107	134	145	130	102	134	124	115	111	117	102	109	120	109	110	130	118
Coccolithus subpertusus	1	1	0	0	0	0	0	0	1	0	3	1	0	3	5	0	2	0	2	0	0	3	2	0	0	1	0	1	0	0	0	1	0	2	0	0	1	0	3	1	0	0	3	0	1	3	2	2	0
Coronocyclus nitescens	0	0	0	0	0	0	0	0	1	0	0	0	0	0	0	1	1	1	1	1	0	0	0	0	0	0	0	0	0	0	0	0	0	0	0	0	0	0	0	0	0	0	0	0	0	0	0	0	0
Coronosphaera mediterranea	6	2	3	2	2	4	1	1	4	4	4	1	1	2	2	4	6	6	2	4	9	2	0	4	7	1	6	6	5	1	0	2	3	0	0	0	0	0	1	1	0	0	2	1	0	2	1	2	0
Cribrocentrum reticulatum	0	0	0	0	0	0	1	1	1	0	0	0	0	0	0	0	0	0	0	0	0	0	0	0	0	1	0	0	0	0	0	0	0	0	0	0	0	0	0	0	0	1	0	0	0	0	0	0	0
Cribrosphaerella ehrenbergii	1	0	2	1	0	1	1	2	4	0	5	2	1	0	0	1	2	2	0	1	2	5	2	1	3	5	2	0	3	1	1	3	0	0	3	0	0	2	1	0	0	1	1	0	2	0	0	3	1
Cruciplacolithus asymmetricus	0	0	0	0	0	0	0	0	0	0	1	0	0	0	0	0	0	0	0	0	2	4	1	0	0	1	0	0	1	1	0	0	0	0	0	0	0	0	0	0	0	0	0	1	1	0	2	0	0
Cruciplacolithus primus	0	0	0	1	0	1	0	0	0	0	0	0	0	3	0	0	0	0	2	0	0	0	0	0	0	0	0	0	0	0	0	0	0	0	0	0	0	0	0	0	0	0	0	0	0	0	0	0	0
Cruciplacolithus tenuis	1	1	2	3	2	1	2	1	2	0	0	0	2	2	0	3	0	0	0	1	0	1	0	2	0	1	0	0	0	0	0	0	0	0	0	0	0	0	0	0	0	0	0	0	1	0	0	0	0
Cyclagelosphaera alta	0	0	0	1	0	0	0	4	6	2	3	5	5	2	2	1	3	6	5	4	1	1	1	0	0	0	2	3	2	1	1	4	0	1	1	1	1	0	0	1	0	1	1	0	1	1	0	2	1
Cyclagelosphaera margerelii	0	0	0	1	0	1	0	0	0	0	1	0	0	0	0	0	0	0	0	0	0	0	1	0	0	0	0	0	0	0	0	0	0	0	0	0	0	0	0	0	0	0	0	0	0	0	0	0	0
Cyclagelosphaera reinhardtii	11	8	7	15	1	5	7	0	0	3	1	0	5	8	1	0	0	0	6	0	6	4	6	11	7	13	14	9	7	13	8	7	6	1	2	7	7	4	7	10	3	8	3	8	6	4	6	2	7
Cyclicargolithus floridanus	24	12	12	14	18	30	10	25	24	18	14	18	25	17	18	17	36	28	32	18	37	28	33	28	21	12	45	41	35	29	31	34	54	48	38	39	36	28	45	41	42	42	30	28	15	27	31	29	29
Cyclicargolithus luminis	0	1	0	0	0	1	0	3	0	1	2	3	0	1	3	2	2	4	4	5	5	1	3	0	7	0	1	4	4	5	0	0	1	2	4	1	1	0	0	2	1	0	2	1	0	2	1	2	1
Discoaster araneus	0	0	0	0	0	0	0	0	0	0	0	0	0	0	0	1	0	0	0	0	0	0	0	0	1	0	0	0	0	0	0	0	0	0	0	0	0	0	0	0	0	0	0	0	0	0	0	0	0
Discoaster deflandrei	2	1	0	0	1	0	1	0	1	1	1	3	0	0	1	1	0	0	0	1	0	2	1	0	0	0	0	1	0	0	0	1	0	0	0	0	0	0	0	0	0	0	0	0	0	0	2	0	1
Discoaster kuepperi	0	0	0	0	0	0	0	0	0	0	0	0	0	0	0	0	0	1	0	0	0	0	0	0	0	0	0	0	0	0	0	0	0	0	0	0	0	0	0	0	0	0	0	0	0	0	0	0	0
Discoaster multiradians	1	0	0	0	0	0	0	0	0	0	0	0	0	0	0	0	0	0	0	0	0	0	0	0	1	0	0	0	0	1	0	0	0	0	0	0	0	0	0	0	0	0	0	0	0	0	0	0	2
Discoaster saipanensis	0	0	0	0	0	0	0	0	0	0	0	0	0	1	0	0	0	0	0	0	0	1	0	0	0	0	0	0	0	0	0	1	0	0	0	0	0	0	0	0	0	0	0	0	0	0	1	0	0
Eiffellithus eximus	0	0	1	4	3	0	2	0	0	0	1	3	1	2	2	3	0	1	2	0	0	0	0	0	3	4	0	1	3	0	1	0	0	0	0	2	0	1	3	0	1	0	2	0	3	0	0	2	0
Eiffellithus gorkae	1	0	5	0	3	6	1	0	1	1	1	4	1	2	0	1	2	1	0	2	4	2	4	4	3	0	2	1	2	2	0	2	4	2	3	2	1	3	2	3	3	0	3	1	1	3	1	0	2
Eiffellithus turriseiffelii	3	0	0	1	0	0	0	3	2	0	0	1	1	1	5	1	1	2	2	0	0	0	0	0	0	2	0	0	1	1	0	1	0	0	0	0	0	0	0	0	1	0	0	0	0	0	1	0	1
Gorkaea obliqueclausus	0	0	0	0	0	0	0	1	0	0	0	0	1	1	0	0	0	0	1	0	0	0	0	0	0	0	0	0	0	0	1	0	0	0	0	0	0	0	0	0	0	0	0	0	0	0	0	0	0
Helicosphaera ampliaperta	1	0	0	1	1	0	2	3	7	2	0	2	1	1	1	0	4	1	2	2	0	0	0	0	1	0	2	0	0	0	1	1	0	1	2	1	2	1	0	1	2	1	0	0	1	0	1	1	0
Helicosphaera bramlettei	0	0	0	0	0	0	0	0	0	0	0	0	0	0	0	0	0	0	0	0	0	0	0	0	0	0	0	0	0	0	0	0	0	0	0	0	0	0	3	0	0	0	0	0	0	0	0	0	0
Helicosphaera carteri	3	0	0	0	0	0	3	1	2	0	0	1	2	3	4	0	0	3	0	2	0	1	3	0	1	0	4	2	1	1	1	0	0	2	2	1	1	1	1	0	3	1	1	0	1	2	1	1	1
Helicosphaera euphratis	0	0	0	0	0	1	1	1	2	1	0	1	0	1	3	2	2	1	1	1	0	2	1	1	0	0	0	0	0	1	0	0	1	0	0	0	0	0	1	0	0	0	0	0	0	0	0	0	1
Helicosphaera intermedia	1	0	0	1	1	0	0	0	0	0	0	0	0	0	0	0	0	1	0	1	0	0	0	0	1	0	0	0	0	1	0	0	0	0	0	0	0	2	0	1	0	0	0	0	0	0	0	0	0
Helicosphaera lophata	0	0	0	0	0	0	0	1	0	1	2	0	0	0	0	0	0	0	1	0	0	0	0	0	0	0	0	0	2	0	1	1	0	2	1	0	0	1	2	0	0	0	0	0	0	1	0	1	2
Helicosphaera mediterranea	0	0	0	0	0	0	0	0	0	0	0	0	0	0	0	0	1	0	1	0	0	0	0	0	0	0	1	0	0	0	0	0	1	0	0	0	0	0	0	0	0	0	0	0	0	0	1	0	0
Helicosphaera obliqua	0	0	0	0	0	0	0	1	0	0	0	0	0	0	0	0	0	0	0	0	0	0	0	0	0	0	0	0	0	0	0	0	0	0	0	0	0	0	0	0	0	0	0	0	0	0	0	0	0
Helicosphaera perch-nielseniae	0	0	0	0	0	0	0	0	0	0	0	0	0	0	0	0	0	0	0	0	0	0	0	0	0	0	0	0	0	0	0	0	0	0	0	0	0	0	0	0	0	0	0	0	0	0	0	0	0
Helicosphaera scissura	1	0	1	1	1	1	1	3	1	2	0	1	1	0	0	2	5	1	1	2	1	1	2	0	0	0	4	1	4	0	1	0	1	1	4	0	2	1	1	1	2	1	3	1	3	1	2	0	0
Helicosphaera seminulum	0	0	0	0	0	0	0	2	0	0	0	0	0	0	1	0	0	0	0	0	0	0	0	0	0	0	1	0	0	0	0	0	0	0	0	0	0	0	0	0	0	0	0	0	0	0	0	0	0
Heteromarginatus bugensis	0	0	0	0	0	0	0	0	1	0	0	0	0	0	0	0	0	0	0	0	0	0	0	0	0	0	0	0	2	1	0	0	0	0	0	0	1	0	0	0	0	0	0	1	0	0	0	0	0
Isthmolithus recurvus	0	0	1	0	0	0	0	0	0	0	1	1	0	1	1	0	0	0	2	0	0	0	1	0	0	0	0	0	0	0	0	0	0	0	0	0	0	0	0	0	0	2	0	0	0	0	0	0	0
Lanternithus minutus	2	4	0	3	2	5	4	0	0	1	1	0	2	1	2	6	1	4	2	7	5	5	2	2	1	4	7	2	5	11	5	6	6	7	1	7	6	3	4	8	6	3	3	5	3	4	5	2	2
Lithastrinus grillii	0	0	0	0	0	0	0	0	0	0	1	0	0	0	0	0	0	0	0	0	1	0	0	0	0	0	0	0	0	0	0	0	0	0	0	0	0	0	0	0	0	0	0	0	0	0	0	0	0
Lucianorhabdus cayeuxii	0	0	0	0	0	0	1	0	0	1	1	0	0	0	0	0	0	0	0	1	0	0	0	0	0	0	0	0	0	0	0	0	0	0	0	0	0	0	0	0	0	0	0	0	0	0	0	0	0
Lucianorhabdus maleformis	0	0	0	0	0	0	0	0	0	0	0	0	0	0	0	0	0	1	0	1	0	0	0	0	0	0	0	0	0	0	0	0	0	0	0	0	0	0	0	0	0	0	0	0	0	0	0	0	0
Markalius inversus	0	1	1	1	1	1	0	0	0	0	0	0	0	0	0	0	0	0	0	0	0	0	0	1	0	0	0	0	0	0	0	0	0	0	0	0	0	0	0	0	0	0	0	0	0	0	0	0	0
Micrantholithus astrum	0	0	0	0	0	0	0	0	0	0	0	0	0	0	0	0	0	0	0	0	0	0	0	0	0	0	0	0	0	0	0	0	0	0	0	0	0	0	0	0	0	0	0	0	0	0	0	0	0
Micrantholithus vesper	0	0	0	0	0	0	0	0	0	0	0	0	0	0	0	0	0	1	1	0	0	0	0	0	0	0	0	0	0	0	0	0	0	0	0	0	0	1	0	0	0	0	1	2	0	0	0	1	0
Microrhabdulus belgicus	0	0	0	0	0	0	0	0	0	0	0	0	0	0	0	0	0	0	0	0	0	1	1	1	1	0	0	0	0	0	0	0	0	0	1	0	1	0	0	0	0	0	0	0	0	0	0	0	1
Microrhabdulus undosus	0	4	1	1	0	0	3	2	4	1	2	1	1	1	2	1	3	3	6	4	1	0	0	1	0	1	0	2	2	3	2	1	2	1	2	2	2	1	0	2	0	0	0	1	2	2	0	0	4
Micula decussata	1	2	2	1	0	0	0	7	2	0	8	5	3	4	6	0	0	6	2	3	2	1	1	0	3	0	8	1	6	3	3	4	4	7	9	2	2	1	1	0	1	2	9	6	3	0	3	2	1
Micula murus	0	0	0	0	0	0	0	0	0	0	1	0	1	1	0	0	0	0	0	0	0	0	2	0	0	0	0	0	0	0	0	0	0	0	0	2	2	0	1	2	0	2	2	3	0	0	0	0	0
Micula prinsii	0	1	0	0	0	1	1	1	2	1	0	1	0	2	1	1	3	0	0	0	0	0	0	1	1	0	1	1	2	2	0	0	0	1	2	0	0	2	0	0	0	1	0	0	0	0	0	0	0
Micula staurophora	4	2	2	1	3	2	5	1	15	6	8	2	3	1	3	2	2	2	1	4	2	3	7	5	7	7	5	2	1	3	0	1	0	1	2	0	3	1	3	1	4	0	0	2	1	6	4	0	0
Neococcolithes protenus	0	0	0	0	1	1	0	0	0	0	0	1	0	0	0	0	0	0	0	0	1	0	0	0	0	0	0	0	0	0	0	0	0	0	0	0	0	0	0	0	0	0	0	0	0	0	0	0	0
Owenia hillii'	0	0	0	1	1	0	0	0	0	1	0	0	0	0	0	0	0	2	0	0	0	0	0	2	0	0	0	0	0	0	0	0	1	0	1	1	2	1	1	4	0	0	1	0	1	0	0	2	1
Percivalia imperfossa	0	0	0	0	0	0	0	0	3	0	0	0	1	0	0	1	0	2	0	1	0	0	0	0	0	0	0	0	0	0	0	0	1	0	0	1	1	0	0	0	0	0	0	0	0	0	0	0	0
Placozygus fibuliformis	2	0	2	6	1	1	1	2	0	9	2	2	1	2	2	4	0	1	4	4	0	4	3	3	4	3	1	1	0	0	0	1	0	3	4	5	4	2	2	1	6	2	2	1	2	5	3	2	3
Placozygus sigmoides	0	0	0	0	0	0	0	0	0	2	0	0	1	1	0	1	2	0	0	0	0	0	1	0	0	0	0	1	0	0	0	0	0	0	0	0	0	0	0	0	2	0	0	0	0	0	0	0	0
Podorhabdus? elkefensis	0	0	0	0	0	0	0	0	0	0	0	0	0	0	1	0	3	0	1	0	0	0	0	0	0	0	0	0	2	0	1	0	0	1	0	0	0	0	0	1	0	0	0	0	0	0	0	0	0
Pontosphaera discopora	0	0	0	0	0	0	0	1	0	0	0	0	0	0	0	0	0	0	1	0	0	0	0	0	0	0	0	0	0	0	1	0	0	0	1	0	0	0	0	0	0	0	0	0	0	0	0	0	0
Pontosphaera enormis	0	0	0	0	0	0	0	1	0	0	0	0	2	0	0	0	0	0	1	1	0	0	0	0	0	0	0	0	0	0	0	0	0	0	0	0	0	0	0	0	0	0	0	0	0	0	0	0	0
Pontosphaera multipora	3	0	0	0	0	4	0	2	4	0	0	1	0	0	2	2	0	0	2	3	1	1	0	0	3	0	0	0	1	2	1	1	5	0	1	2	0	0	3	1	1	0	0	3	1	0	0	1	1
Pontosphaera rimosa	0	0	0	0	2	0	0	0	0	0	0	0	0	0	0	0	0	0	0	0	0	0	0	0	0	0	0	0	0	0	0	0	0	0	0	0	0	0	0	0	0	0	0	0	0	0	0	0	0
Praeprinsius dimorphosus	0	1	1	3	0	2	2	2	1	2	0	1	1	5	2	1	0	0	0	0	0	2	1	0	0	0	0	0	1	0	0	0	0	0	0	0	0	0	0	0	0	2	0	0	0	0	0	0	0
Prediscosphaera columnata	0	0	0	0	0	0	0	0	4	2	7	2	0	9	8	4	5	2	1	4	4	6	3	5	2	2	1	5	1	2	3	3	2	2	1	8	2	0	1	0	3	1	3	4	2	0	1	1	2
Prediscosphaera cretacea	5	7	10	7	4	11	12	2	1	4	3	8	1	6	2	6	3	4	2	7	3	4	6	4	7	6	7	6	4	3	6	9	4	6	5	6	4	3	1	11	0	3	6	7	3	6	2	4	10
Prediscosphaera microrhabdulina	1	0	0	0	0	0	0	0	0	0	0	0	0	0	0	0	0	1	0	0	0	0	0	0	0	0	0	0	0	0	1	1	0	0	0	0	0	0	0	0	3	0	1	0	0	1	0	0	1
Prediscosphaera ponticula	1	0	2	2	0	1	2	0	2	1	1	1	0	0	0	0	0	0	0	3	0	1	0	1	0	0	1	0	0	0	1	0	0	0	0	0	0	0	0	0	0	2	0	0	0	2	0	0	0
Prinsius martinii	0	0	1	1	0	0	0	0	1	0	0	0	0	0	0	0	0	0	0	1	0	0	0	2	1	6	0	0	3	0	0	0	2	0	0	0	0	0	0	0	0	0	0	0	0	0	0	0	0
Psyctosphaera firthii	0	0	0	0	0	0	0	0	0	0	0	0	0	1	0	0	0	0	0	0	0	1	2	1	0	0	0	1	0	0	2	1	1	0	0	4	1	2	1	0	0	2	0	1	1	0	2	3	3
Quadrum gartneri	0	0	0	1	1	1	1	1	0	0	0	0	0	0	0	0	0	0	6	2	0	0	0	0	0	0	0	0	0	0	0	0	0	1	0	4	3	1	0	0	0	3	0	1	1	0	1	2	1
Quadrum svabenickae	0	0	1	0	0	2	0	0	0	0	0	0	0	0	0	0	0	0	1	0	0	0	0	1	0	0	0	0	0	0	3	1	0	1	3	1	1	1	2	1	0	1	3	0	1	1	0	2	0
Retecapsa crenulata	0	0	0	1	0	2	5	0	3	0	1	0	0	0	1	0	0	1	0	0	0	0	0	6	0	0	0	0	1	0	0	0	0	0	0	1	0	0	0	1	0	0	0	0	0	0	0	0	0
Retecapsa ficula	0	1	3	0	2	2	3	1	1	0	0	0	2	0	0	0	1	0	0	2	3	0	3	3	0	0	0	1	6	0	0	1	0	0	0	0	0	0	0	0	0	0	0	0	0	0	0	0	0
Reticulofenestra bisecta	8	5	3	7	14	11	13	1	1	6	4	4	3	7	6	4	0	5	4	8	7	2	2	2	3	16	7	4	1	9	2	5	7	4	3	5	4	18	6	6	7	5	5	5	6	9	7	4	3
Reticulofenestra daviesii	0	0	0	0	0	0	0	2	0	1	0	2	0	0	1	0	0	0	1	0	0	0	4	0	0	0	0	1	2	1	0	1	0	0	0	0	1	0	1	2	0	0	0	1	1	0	1	0	0
Reticulofenestra dictyoda	0	1	0	0	0	0	0	0	0	0	0	0	1	1	1	0	0	0	3	0	0	2	5	0	1	0	0	0	1	3	1	3	3	0	0	1	2	4	5	2	2	3	1	1	4	0	2	2	1
Reticulofenestra haqii	13	10	10	7	14	10	15	20	22	20	12	18	16	22	13	24	18	10	19	19	31	18	26	20	18	12	15	28	23	25	21	19	17	21	22	21	21	22	18	20	23	19	32	27	33	30	23	12	24
Reticulofenestra minuta	44	75	62	72	56	45	56	56	72	52	31	51	55	45	32	31	33	37	32	19	46	37	13	21	33	53	10	39	32	12	28	21	30	22	24	18	45	22	28	21	38	40	30	29	23	31	37	42	35
Reticulofenestra pseudoumbilicus	12	12	5	13	10	10	9	5	5	0	6	7	4	11	5	7	2	2	8	3	5	6	3	5	8	3	4	4	4	3	2	2	5	5	1	2	3	5	4	4	5	3	2	3	7	3	1	3	1
Reticulofenestra umbilica	0	3	2	0	2	1	3	0	2	0	0	0	1	0	0	0	0	0	0	4	1	0	0	0	0	3	0	1	1	2	5	0	1	0	0	0	1	1	0	2	2	3	1	1	1	3	2	3	2
Rhagodiscus asper	0	0	0	0	0	0	0	0	1	2	0	1	1	2	2	0	0	0	1	1	0	2	1	0	1	0	1	2	2	0	0	3	1	1	1	0	1	3	1	1	1	0	0	1	0	0	0	0	0
Sphenolithus capricornutus	0	0	0	0	0	0	0	0	0	0	0	0	1	0	0	0	0	0	0	0	0	0	0	0	0	0	0	0	0	0	0	0	0	0	0	0	0	0	0	0	0	0	0	0	0	0	0	0	0
Sphenolithus ciperoensis	0	0	0	0	0	0	0	0	0	0	0	0	0	0	0	0	0	0	0	0	0	0	0	0	0	0	0	0	0	0	0	0	0	0	0	0	0	0	0	0	0	0	0	0	0	0	0	0	0
Sphenolithus conicus	0	0	1	1	0	0	0	0	0	0	1	1	1	0	1	0	0	1	1	2	0	0	1	0	1	0	0	0	0	0	0	0	0	0	0	0	0	0	0	0	0	2	0	0	1	0	0	0	0
Sphenolithus moriformis	3	0	1	1	4	4	3	0	2	2	4	4	2	5	6	4	3	3	3	5	1	3	1	0	3	5	4	3	2	1	4	7	2	1	0	3	1	5	2	2	2	3	1	1	2	2	4	5	4
Sphenolithus radians	0	0	0	1	2	0	0	1	3	0	3	0	2	0	3	2	2	0	1	2	1	0	2	0	1	0	1	1	1	1	3	0	1	0	2	1	0	0	0	1	0	1	2	0	0	1	0	0	1
Staurolithites flavus	0	0	0	1	0	0	0	0	0	0	0	0	0	1	0	0	0	0	0	0	0	0	0	0	0	0	0	0	0	0	0	1	0	0	0	0	0	0	0	0	0	0	0	0	0	0	0	0	0
Staurolithites gausorhethium	0	1	1	0	0	0	0	0	0	0	0	0	0	0	0	0	0	0	0	0	0	0	1	0	0	0	3	0	1	0	0	1	0	0	1	0	0	0	0	2	0	0	0	2	0	0	0	0	1
Staurolithites zoensis	0	0	0	0	0	0	0	0	0	0	1	0	0	0	0	0	0	0	1	0	0	1	0	0	0	0	0	0	2	0	0	0	0	0	0	2	0	1	1	0	0	0	2	0	0	1	0	0	0
Sullivania danica	0	0	0	0	0	0	0	1	0	0	0	0	4	0	0	0	1	1	0	0	2	1	0	0	0	1	0	0	0	0	1	2	0	0	0	0	1	0	0	0	0	2	1	1	0	2	0	0	1
Tegumentum stradneri	0	0	1	1	0	1	0	1	1	0	1	1	1	0	0	2	0	1	1	0	1	0	0	1	0	0	0	0	0	1	1	0	0	0	1	0	0	0	0	1	0	0	0	0	0	0	0	0	0
Tetrapodorhabdus decorus	0	0	0	0	0	0	0	0	0	0	0	0	0	0	0	0	1	0	0	0	0	0	0	0	0	0	0	0	0	0	0	0	0	0	0	0	1	0	0	0	0	0	0	0	0	1	0	0	0
Thoracosphaera albatrosiana	0	0	0	0	0	0	0	0	0	0	0	0	0	0	0	0	0	0	0	0	0	0	0	0	0	0	0	0	0	0	0	0	0	0	0	0	0	0	0	0	0	0	0	0	0	0	0	0	0
Thoracosphaera heimii	0	0	0	0	0	0	0	0	0	0	0	0	0	0	0	0	0	0	0	0	0	0	0	0	0	0	0	0	0	0	0	0	0	0	0	0	0	0	0	0	0	0	0	0	0	0	0	0	0
Thoracosphaera sp.	0	0	0	0	0	0	0	0	0	0	0	0	0	0	0	0	0	0	0	0	0	0	0	0	0	0	0	0	0	0	0	0	0	0	0	0	0	0	0	0	0	0	0	0	0	0	0	0	0
Thoracosphaera tuberosa	0	0	0	0	0	0	0	0	0	0	0	0	0	0	0	0	0	0	0	0	0	0	0	0	0	0	0	0	0	0	0	0	0	0	0	0	0	0	0	0	0	0	0	0	0	0	0	0	0
Toweius rotundus	0	0	2	0	2	1	2	0	2	3	2	1	4	1	0	1	1	0	1	3	1	1	1	3	0	26	0	3	1	0	0	0	0	0	1	0	0	0	0	1	0	1	2	0	0	0	1	0	0
Transversopontis rectipons	1	0	0	0	0	2	1	0	0	0	0	1	0	0	0	0	0	0	0	0	0	0	0	0	0	1	0	0	0	0	0	0	0	0	0	0	2	4	1	1	0	0	0	0	0	1	0	0	0
Triquetrorhabdulus carinatus	0	0	0	0	0	0	0	0	0	0	0	0	0	3	0	0	0	1	1	0	2	0	2	0	0	0	0	0	1	2	2	0	0	0	0	0	0	0	1	0	0	0	0	0	0	0	0	0	0
Umbilicosphaera jafari	0	3	4	2	2	2	1	0	0	0	1	0	0	0	1	0	0	0	0	1	1	2	0	0	0	0	0	0	1	2	1	0	0	0	0	0	0	0	0	0	0	0	0	0	0	0	0	0	0
Umbilicosphaera rotula	2	1	1	0	1	1	3	0	0	0	0	0	0	0	0	3	1	0	0	0	0	0	0	0	2	0	0	0	1	0	0	0	0	0	0	0	0	0	0	0	0	0	0	0	0	0	0	0	0
Uniplanarius gothicus	1	0	0	0	0	0	0	0	0	0	0	0	0	0	1	2	2	0	0	0	0	0	0	0	0	0	0	0	0	0	0	0	0	0	0	0	0	0	0	0	0	1	0	0	0	0	0	0	0
Uniplanarius sissinghii	0	1	1	0	0	0	0	0	0	2	3	0	0	0	0	0	0	0	3	1	0	2	1	2	0	1	0	0	0	0	0	0	0	0	0	0	0	0	0	0	0	0	0	0	0	0	0	0	0
Watznaueria barnesae	32	34	33	27	27	41	30	25	27	25	24	23	23	19	21	37	31	25	30	18	12	18	17	25	21	31	10	6	14	9	13	20	8	9	8	9	14	8	12	15	22	17	20	19	29	22	25	20	20
Watznaueria biporta	0	0	0	0	0	0	0	0	0	3	9	0	0	0	0	0	0	0	0	0	0	4	1	2	1	0	1	0	0	0	2	1	0	2	0	0	0	0	0	0	0	0	0	0	0	0	0	0	0
Watznaueria britannica	0	0	0	1	0	1	0	0	0	0	0	0	0	0	0	0	0	0	0	0	1	0	1	0	0	0	0	0	0	0	0	2	0	0	0	0	0	0	0	0	0	0	1	0	0	0	0	0	0
Watznaueria quadriradiata	4	0	1	0	0	0	1	0	0	0	4	1	0	0	0	0	0	0	0	0	0	2	0	0	0	3	1	1	0	0	0	0	1	0	0	0	0	0	0	0	0	0	3	6	2	1	3	0	3
Zeugrhabdotus bicrescenticus	0	0	2	0	0	0	0	1	1	2	0	1	0	1	0	0	0	0	0	0	0	0	0	2	0	2	0	2	0	0	1	0	3	0	0	0	0	0	0	0	1	0	0	1	0	0	0	0	0
Zeugrhabdotus diplogrammus	0	3	2	0	0	1	0	0	0	0	1	0	0	1	0	0	2	0	1	0	0	0	1	3	0	0	2	0	0	0	0	1	0	0	1	0	0	1	0	0	0	0	0	1	0	2	3	1	1
Zeugrhabdotus embergeri	0	0	0	1	0	0	0	1	1	0	0	1	0	0	0	0	0	0	0	0	0	0	0	0	1	1	2	0	1	1	0	1	1	0	0	0	1	0	0	2	0	1	0	2	0	2	1	2	1
Zeugrhabdotus scutula	1	0	0	0	0	0	0	1	0	0	1	2	1	1	1	0	1	1	0	0	0	1	1	0	0	0	0	0	0	0	0	0	0	0	0	0	1	0	0	0	1	0	0	0	0	1	0	0	0
Zygrhablithus bijugatus	1	2	0	0	2	1	2	0	2	0	4	2	2	1	0	2	3	7	1	5	3	4	1	3	0	2	2	0	4	3	1	4	2	0	3	3	1	1	0	1	0	1	2	0	1	0	0	2	4
[truncated: 51 more columns]

## Sheet: Assemblage+Diversity Data
	Autochthonous Assemblage				Paleogene Assemblage				Cretaceous Assemblage				Total Assemblage			Diversity Indices
Samples	Taxa	Individuals	% of total assemblage		Taxa	Individuals	% of total assemblage		Taxa	Individuals	% of total assemblage		Taxa	Individuals		Dominance_D	Shannon_H	Evenness_e^H/S
B0-HR_001	14	227	0.725255		7	15	0.0479233		16	71	0.226837		37	313		0.1358	2.292	0.7069
B0-HR_002	9	214	0.710963		10	21	0.0697674		13	66	0.219269		32	301		0.1886	1.887	0.7331
B0-HR_003	11	207	0.67431		8	13	0.0423453		26	86	0.28013		45	306		0.1853	1.953	0.7048
B0-HR_004	11	200	0.66224		11	25	0.0827815		22	77	0.254967		44	302		0.178	1.959	0.7093
B0-HR_005	14	222	0.737552		9	29	0.0963455		13	50	0.166113		36	301		0.1344	2.326	0.6823
B0-HR_006	13	197	0.633479		12	29	0.0932476		21	85	0.273312		46	311		0.125	2.331	0.7349
B0-HR_007	14	193	0.6349		10	31	0.101974		18	80	0.263158		42	304		0.1218	2.389	0.7266
B0-HR_008	13	233	0.746795		14	24	0.0769231		18	55	0.176282		45	312		0.155	2.131	0.7022
B0-HR_009	14	296	0.729038		13	28	0.0689655		23	82	0.20197		50	406		0.1263	2.425	0.6651
B0-HR_010	10	208	0.679703		10	21	0.0686275		22	76	0.248366		42	305		0.1871	1.934	0.6919
B0-HR_011	9	163	0.541539		15	31	0.10299		31	107	0.355482		55	301		0.1653	2.036	0.7656
B0-HR_012	13	213	0.709967		12	23	0.0766667		21	64	0.213333		46	300		0.1364	2.285	0.7021
B0-HR_013	11	195	0.645673		19	41	0.135762		25	66	0.218543		55	302		0.1394	2.234	0.7179
B0-HR_014	10	188	0.6164		19	42	0.137705		24	74	0.242623		53	304		0.1408	2.147	0.778
B0-HR_015	13	207	0.685463		14	31	0.102649		19	64	0.211921		46	302		0.1405	2.292	0.7071
B0-HR_016	13	201	0.665518		14	30	0.0993377		18	71	0.235099		45	302		0.1148	2.465	0.7352
B0-HR_017	13	213	0.696075		11	21	0.0686275		20	72	0.235294		44	306		0.119	2.409	0.7414
B0-HR_018	14	202	0.673333		10	34	0.113333		22	63	0.21		46	299		0.1329	2.346	0.6966
B0-HR_019	16	188	0.618453		19	35	0.115132		24	80	0.263158		59	303		0.09755	2.616	0.7201
B0-HR_020	16	184	0.601267		17	53	0.173203		21	69	0.22549		54	306		0.08988	2.754	0.7479
B0-HR_021	11	224	0.717944		13	32	0.102564		19	56	0.179487		43	312		0.1453	2.186	0.6843
B0-HR_022	14	194	0.648796		16	32	0.107023		25	73	0.244147		55	299		0.1221	2.379	0.7198
B0-HR_023	11	188	0.622505		18	33	0.109272		29	81	0.268212		58	302		0.144	2.259	0.6841
B0-HR_024	7	193	0.632787		8	16	0.052459		30	95	0.311475		45	304		0.2114	1.777	0.7393
B0-HR_025	12	207	0.678652		11	21	0.0688525		22	77	0.252459		45	305		0.1364	2.297	0.7103
B0-HR_026	8	157	0.514761		13	65	0.213115		15	83	0.272131		36	305		0.1902	1.84	0.7868
B0-HR_027	12	191	0.634562		9	28	0.0930233		26	82	0.272425		47	301		0.1357	2.276	0.7491
B0-HR_028	11	239	0.756335		12	25	0.0791139		21	52	0.164557		44	316		0.1502	2.178	0.679
B0-HR_029	12	197	0.639617		18	33	0.107143		27	78	0.253247		57	308		0.1346	2.251	0.7304
B0-HR_030	13	201	0.656895		14	44	0.143791		20	61	0.199346		47	306		0.1366	2.371	0.6694
B0-HR_031	13	215	0.711875		10	22	0.0728477		25	64	0.211921		48	301		0.1381	2.346	0.6529
B0-HR_032	10	195	0.643562		11	29	0.0957096		28	78	0.257426		49	302		0.1664	2.059	0.7123
B0-HR_033	12	227	0.746732		11	27	0.0888158		19	50	0.164474		42	304		0.1491	2.185	0.6841
B0-HR_034	9	235	0.775577		6	18	0.0594059		20	50	0.165017		35	303		0.2049	1.833	0.6945
B0-HR_035	10	240	0.771704		8	16	0.0514469		22	55	0.176849		40	311		0.1706	2.09	0.6736
B0-HR_036	9	217	0.706868		9	21	0.0684039		23	69	0.224756		41	307		0.1805	2.017	0.6833
B0-HR_037	9	213	0.707619		13	24	0.0797342		26	63	0.209302		48	300		0.1452	2.201	0.695
B0-HR_038	11	222	0.730216		7	32	0.105263		23	50	0.164474		41	304		0.1612	2.161	0.6678
B0-HR_039	12	231	0.7476		9	26	0.0841424		21	52	0.168285		42	309		0.1708	2.039	0.6986
B0-HR_040	12	210	0.690811		12	28	0.0921053		22	66	0.217105		46	304		0.147	2.244	0.6736
B0-HR_041	10	229	0.738758		8	25	0.0806452		15	56	0.180645		33	310		0.1587	2.077	0.7254
B0-HR_042	10	228	0.721525		14	30	0.0949367		20	58	0.183544		44	316		0.1629	2.093	0.6757
B0-HR_043	10	204	0.677719		12	24	0.0797342		21	73	0.242525		43	301		0.1593	2.105	0.6838
B0-HR_044	11	205	0.681041		10	19	0.0631229		23	77	0.255814		44	301		0.1614	2.107	0.6853
B0-HR_045	11	210	0.681825		14	28	0.0909091		19	70	0.227273		44	308		0.1463	2.222	0.7093
B0-HR_046	10	208	0.68201		11	28	0.0918033		21	69	0.22623		42	305		0.1914	1.874	0.7241
B0-HR_047	12	214	0.699375		12	26	0.0849673		18	66	0.215686		42	306		0.1689	2.039	0.6986
B0-HR_048	11	227	0.74179		11	23	0.0751634		21	56	0.183007		43	306		0.16	2.163	0.6692
B0-HR_049	10	215	0.702642		12	21	0.0686275		23	70	0.228758		45	306		0.1681	2.075	0.6636
B0-HR_050	11	230	0.756621		10	25	0.0822368		16	49	0.161184		37	304		0.176	2.098	0.627
B0-HR_051	10	229	0.748398		10	18	0.0588235		14	59	0.19281		34	306		0.1722	2.036	0.6961
B0-HR_052	11	231	0.767475		10	17	0.0564784		21	53	0.17608		42	301		0.1637	2.097	0.6782
B0-HR_053	6	218	0.714754		10	16	0.052459		23	71	0.232787		39	305		0.202	1.777	0.7388
B0-HR_054	9	203	0.672185		9	22	0.0728477		19	77	0.254967		37	302		0.1551	2.123	0.6964
B0-HR_055	7	202	0.65798		10	23	0.0749186		23	82	0.267101		40	307		0.1758	1.906	0.7476
B0-HR_056	9	231	0.757362		12	30	0.0983607		14	44	0.144262		35	305		0.1526	2.123	0.6961
B0-HR_057	6	219	0.695238		13	22	0.0698413		22	74	0.234921		41	315		0.1997	1.793	0.7512
B0-HR_058	13	223	0.72879		10	16	0.0522876		20	67	0.218954		43	306		0.1447	2.214	0.6539
B0-HR_059	7	225	0.740153		11	23	0.0756579		24	56	0.184211		42	304		0.1769	1.848	0.7937
B0-HR_060	13	216	0.694503		15	45	0.144695		21	50	0.160772		49	311		0.1199	2.403	0.6914
B0-HR_061	8	203	0.672229		8	31	0.102649		22	68	0.225166		38	302		0.1943	1.837	0.7848
B0-HR_062	11	208	0.666651		5	16	0.0512821		22	88	0.282051		38	312		0.1519	2.169	0.7292
B0-HR_063	11	200	0.666633		7	20	0.0666667		23	80	0.266667		41	300		0.1596	2.082	0.7289
B0-HR_064	10	195	0.647818		6	14	0.0465116		23	92	0.305648		39	301		0.178	1.954	0.7056
B0-HR_065	11	206	0.664539		12	25	0.0806452		25	79	0.254839		48	310		0.155	2.134	0.704
B0-HR_066	11	205	0.685585		10	27	0.090301		21	67	0.22408		42	299		0.1369	2.239	0.7219
B0-HR_067	14	182	0.596685		10	29	0.095082		20	94	0.308197		44	305		0.1295	2.378	0.7189
B0-HR_068	13	200	0.657847		5	21	0.0690789		17	83	0.273026		35	304		0.1273	2.338	0.7399
B0-HR_069	9	175	0.577557		9	26	0.0858086		26	102	0.336634		44	303		0.1877	1.977	0.7224
B0-HR_070	14	171	0.564355		11	33	0.108911		24	99	0.326733		49	303		0.131	2.372	0.7147
B0-HR_071	13	217	0.695508		7	21	0.0673077		18	74	0.237179		38	312		0.1518	2.179	0.6797
B0-HR_072	11	226	0.704019		9	21	0.0654206		21	74	0.23053		41	321		0.1667	2.051	0.7069
B0-HR_073	12	211	0.7033		9	21	0.07		22	68	0.226667		43	300		0.1555	2.138	0.7066
B0-HR_074	13	234	0.735815		7	18	0.0566038		19	66	0.207547		39	318		0.1503	2.203	0.6964
B0-HR_075	11	215	0.716633		8	13	0.0433333		23	72	0.24		42	300		0.1686	2.053	0.7082
B0-HR_076	9	182	0.594735		7	13	0.0424837		20	111	0.362745		36	306		0.1877	1.95	0.7029
B0-HR_077	12	221	0.699373		8	26	0.0822785		21	69	0.218354		41	316		0.1593	2.17	0.6735
B0-HR_078	8	207	0.676435		7	18	0.0588235		22	81	0.264706		37	306		0.2004	1.806	0.7609
B0-HR_079	12	188	0.620462		11	31	0.10231		21	84	0.277228		44	303		0.1692	2.153	0.6623
B0-HR_080	11	204	0.673266		7	16	0.0528053		17	83	0.273927		35	303		0.1617	2.132	0.7027
B0-HR_081	11	189	0.623761		12	26	0.0858086		25	88	0.290429		48	303		0.1288	2.282	0.7539
B0-HR_082	11	179	0.579252		12	28	0.0906149		30	102	0.330097		53	309		0.1583	2.075	0.7241
B0-HR_083	11	173	0.563546		6	22	0.0716612		27	112	0.364821		44	307		0.1496	2.182	0.7385
B0-HR_084	9	217	0.702257		8	23	0.0744337		22	69	0.223301		39	309		0.1866	1.843	0.7895
B0-HR_085	11	197	0.648047		7	15	0.0493421		26	92	0.302632		44	304		0.1739	1.988	0.7302
B0-HR_086	12	174	0.576136		16	27	0.089404		26	101	0.334437		54	302		0.141	2.254	0.7327
B0-HR_087	12	171	0.56814		15	26	0.0863787		30	104	0.345515		57	301		0.154	2.205	0.6977
B0-HR_088	13	194	0.638168		14	27	0.0888158		24	83	0.273026		51	304		0.1263	2.284	0.7547
B0-HR_089	13	185	0.608584		13	22	0.0723684		26	97	0.319079		52	304		0.1259	2.396	0.732
B0-HR_090	14	213	0.71		13	23	0.0766667		21	64	0.213333		48	300		0.1248	2.403	0.6911
B0-HR_091	12	198	0.653465		9	17	0.0561056		22	88	0.290429		43	303		0.1622	2.114	0.6901
B0-HR_092	10	197	0.656633		11	21	0.07		23	82	0.273333		44	300		0.1687	2.038	0.6979
B0-HR_093	13	206	0.670995		7	15	0.0488599		22	86	0.28013		42	307		0.1489	2.216	0.7058
B0-HR_094	12	218	0.704545		8	14	0.0454545		24	77	0.25		44	309		0.1558	2.162	0.6683
B0-HR_095	13	207	0.67431		11	21	0.0684039		22	79	0.257329		46	307		0.1397	2.305	0.6681
B0-HR_096	13	212	0.695103		7	16	0.052459		19	77	0.252459		39	305		0.1522	2.132	0.7025
B0-HR_097	13	206	0.675395		5	9	0.0295082		20	90	0.295082		38	305		0.1451	2.255	0.6809
B0-HR_098	11	201	0.66554		11	21	0.0695364		22	80	0.264901		44	302		0.1399	2.236	0.7195
B0-HR_099	14	200	0.653555		8	18	0.0588235		23	88	0.287582		45	306		0.115	2.465	0.7354
B0-HR_100	14	208	0.688742		8	18	0.0596026		19	76	0.251656		41	302		0.1227	2.385	0.7239
